# Supplementary material for: A Group Intervention to Promote Resilience in Nursing Professionals: A Randomised Controlled Trial
Source: Int J Environ Res Public Health. 2022 Jan 6;19(2):649. doi: 10.3390/ijerph19020649 (PMC8775927; doi:10.3390/ijerph19020649)
Supplement: Supplementary file 1 [file ijerph-19-00649-s001.zip]

Archive with 1 entries (1 files):
- ijerph-1454922-supplementary.pdf
